# Supplementary material for: Integrating Performance Records and Genetic Evaluations in Spanish Horse Populations Competing in Olympic Disciplines
Source: Life (Basel). 2026 Mar 10;16(3):455. doi: 10.3390/life16030455 (PMC13028280; doi:10.3390/life16030455)
Supplement: Supplementary file 1 [file life-16-00455-s001.zip]

Archive with 1 entries (1 files):
- life-4151341-supplementary.pdf
